# Supplementary material for: Mitogenome-Based Phylogeny with Divergence Time Estimates Revealed the Presence of Cryptic Species within Heptageniidae (Insecta, Ephemeroptera)
Source: Insects. 2024 Sep 26;15(10):745. doi: 10.3390/insects15100745 (PMC11509038; doi:10.3390/insects15100745)
Supplement: Supplementary file 1 [file insects-15-00745-s001.zip]

Archive with 8 entries (8 files):
- Figure S1.pdf
- Figure S2.pdf
- Figure S3.pdf
- Table S1.pdf
- Table S2.pdf
- Table S3.xlsx
- Table S4.xls
- Table S5.pdf
