# Supplementary material for: Mitogenome-Based Phylogeny with Divergence Time Estimates Revealed the Presence of Cryptic Species within Heptageniidae (Insecta, Ephemeroptera)
Source: Insects. 2024 Sep 26;15(10):745. doi: 10.3390/insects15100745 (PMC11509038; doi:10.3390/insects15100745)
Supplement: Supplementary file 1 [file insects-15-00745-s001.zip › Table S3.xlsx]

## Sheet: Sheet1
Table Location of features of 17 mitogenomes.					Table S3. Location of features of all mitogenomes plus E. montanus MW381295.
Rhithrogena germanica PP526251							Epeorus herklotsi PP554246							Epeorus sinensis PP526256							Cinygmina obliquistrita PP526253
Gene	Position		Size	Codon			Gene	Position		Size	Codon			Gene	Position		Size	Codon			Gene	Position		Size	Codon
	From	To		Start	Stop	Strand		From	To		Start	Stop	Strand		From	To		Start	Stop	Strand		From	To		Start	Stop	Strand
trnI	1	65	65			H	trnI	1	65	65			H	trnI	1	65	65			H	trnI	1	66	66			H
trnQ	63	131	69			L	trnM	67	131	65			H	trnM	67	131	65			H	trnM	67	132	66			H
trnM	133	199	67			H	trnQ	133	201	69			L	trnQ	133	201	69			L	trnQ	133	201	69			L
nad2	200	1234	1035	ATG	TAA	H	M_copy2	205	268	64			H	M_copy2	205	268	64			H	M_copy2	201	264	64			H
trnW	1233	1300	68			L	nad2	269	1303	1035	ATG	TAA	H	nad2	269	1303	1035	ATG	TAA	H	nad2	265	1299	1035	GTG	TAA	H
trnC	1293	1355	63			L	trnW	1302	1369	68			H	trnW	1302	1361	60			H	trnW	1298	1365	68			H
trnY	1356	1422	67			L	trnC	1362	1424	63			L	trnC	1362	1424	63			L	trnC	1358	1419	62			L
cox1	1424	2954	1531	CGA	T	H	trnY	1426	1492	67			L	trnY	1426	1492	67			L	trnY	1420	1484	65			L
trnL	2955	3020	66			H	cox1	1485	3024	1540	ATT	T	H	cox1	1485	3024	1540	ATT	T	H	cox1	1483	3021	1539	CCG	TAA	H
cox2	3025	3712	688	ATG	T	H	trnL	3025	3090	66			H	trnL	3025	3090	66			H	trnL	3017	3082	66			H
trnK	3713	3781	69			H	cox2	3095	3782	688	ATG	T	H	cox2	3095	3782	688	ATG	T	H	cox2	3087	3774	688	ATG	T	H
trnD	3782	3847	66			H	trnK	3783	3852	70			H	trnK	3783	3851	69			H	trnK	3775	3842	68			H
atp8	3848	4006	159	ATG	TAA	H	trnD	3852	3917	66			H	trnD	3852	3917	66			H	trnD	3843	3909	67			H
atp6	4003	4677	675	ATA	TAA	H	atp8	3918	4076	159	GTG	TAA	H	atp8	3918	4076	159	GTG	TAA	H	atp8	3910	4068	159	GTG	TAA	H
cox3	4677	5465	789	ATG	TAA	H	atp6	4073	4747	675	ATA	TAA	H	atp6	4073	4747	675	ATA	TAA	H	atp6	4065	4739	675	ATA	TAA	H
trnG	5468	5532	65			H	cox3	4747	5535	789	ATG	TAA	H	cox3	4747	5535	789	ATG	TAG	H	cox3	4739	5527	789	ATG	TAA	H
nad3	5533	5886	354	ATC	TAG	H	trnG	5538	5601	64			H	trnG	5538	5601	64			H	trnG	5527	5590	64			H
trnA	5885	5949	65			H	nad3	5602	5955	354	ATT	TAG	H	nad3	5602	5955	354	ATT	TAG	H	nad3	5591	5944	354	ATT	TAG	H
trnR	5983	6045	63			H	trnA	5954	6017	64			H	trnA	5954	6017	64			H	trnA	5943	6006	64			H
trnN	6046	6109	64			H	trnR	6059	6122	64			H	trnR	6059	6122	64			H	trnR	6046	6109	64			H
trnS	6109	6174	66			H	trnN	6122	6186	65			H	trnN	6122	6186	65			H	trnN	6110	6174	65			H
trnE	6177	6240	64			H	trnS	6186	6251	66			H	trnS	6186	6251	66			H	trnS	6172	6237	66			H
trnF	6239	6302	64			L	trnE	6254	6317	64			H	trnE	6254	6317	64			H	trnE	6241	6304	64			H
nad5	6303	8037	1735	GTG	T	L	trnF	6316	6379	64			L	trnF	6317	6379	63			L	trnF	6303	6367	65			L
trnH	8038	8101	64			L	nad5	6380	8114	1735	GTG	T	L	nad5	6380	8114	1735	GTG	T	L	nad5	6368	8102	1735	GTG	T	L
nad4	8101	9446	1346	ATG	TA	L	trnH	8114	8178	65			L	trnH	8115	8178	64			L	trnH	8103	8166	64			L
nad4L	9440	9736	297	ATG	TAA	L	nad4	8179	9523	1345	ATG	T	L	nad4	8179	9523	1345	ATG	T	L	nad4	8167	9511	1345	ATG	T	L
trnT	9739	9802	64			H	nad4L	9517	9813	297	ATG	TAA	L	nad4L	9517	9813	297	ATG	TAA	L	nad4L	9505	9801	297	ATG	TAA	L
trnP	9803	9867	65			H	trnT	9816	9879	64			H	trnT	9816	9879	64			H	trnT	9804	9868	65			H
nad6	9870	10388	519	TTG	TAA	H	trnP	9880	9944	65			L	trnP	9880	9944	65			L	trnP	9869	9933	65			L
cytb	10388	11524	1137	ATG	TAG	H	nad6	9959	10465	507	ATT	TAA	H	nad6	9959	10465	507	ATT	TAA	H	nad6	9948	10454	507	ATT	TAA	H
S_copy2	11523	11592	70			H	cytb	10465	11601	1137	ATG	TAG	H	cytb	10465	11601	1137	ATG	TAG	H	cytb	10454	11590	1137	ATG	TAG	H
nad1	11609	12559	951	ATG	TAA	L	S_copy2	11600	11668	69			H	S_copy2	11600	11668	69			H	S_copy2	11589	11658	70			H
L_copy2	12561	12627	67			L	nad1	11685	12635	951	ATG	TAA	L	nad1	11685	12635	951	ATG	TAA	L	nad1	11675	12625	951	ATG	TAA	L
rrnL	12628	13908	1281			L	L_copy2	12637	12701	65			L	L_copy2	12637	12701	65			L	L_copy2	12627	12692	66			L
trnV	13909	13979	71			L	rrnL	12702	13973	1272			L	rrnL	12702	13973	1272			L	rrnL	12693	13977	1285			L
rrnS	13980	14767	788			L	trnV	13974	14044	71			L	trnV	13974	14044	71			L	trnV	13978	14048	71			L
							rrnS	14045	14842	798			L	rrnS	14045	14847	803			L	rrnS	14049	14845	797			L
Afronurus sp. 'furcata' PP526252							Cinygmina obliquistrita PP554245							Epeorus aculeatus PP526254							Parafronurus sp. 16bf10 PP554243
Gene	Position		Size	Codon			Gene	Position		Size	Codon			Gene	Position		Size	Codon			Gene	Position		Size	Codon
	From	To		Start	Stop	Strand		From	To		Start	Stop	Strand		From	To		Start	Stop	Strand		From	To		Start	Stop	Strand
trnI	1	66	66			H	trnI	1	66	66			H	trnI	1	66	66			H	trnI	1	66	66			H
trnM	67	132	66			H	trnM	67	132	66			H	trnM	68	135	68			H	trnM	67	131	65			H
trnQ	133	201	69			L	trnQ	133	201	69			L	trnQ	137	205	69			L	trnQ	132	200	69			L
M_copy2	201	266	66			H	M_copy2	201	264	64			H	M_copy2	208	271	64			H	M_copy2	200	262	63			H
nad2	267	1301	1035	GTG	TAA	H	nad2	265	1299	1035	GTG	TAA	H	nad2	272	1306	1035	ATG	TAA	H	nad2	263	1297	1035	GTG	TAA	H
trnW	1300	1367	68			H	trnW	1298	1365	68			H	trnW	1305	1373	69			H	trnW	1296	1363	68			H
trnC	1360	1421	62			L	trnC	1358	1419	62			L	trnC	1366	1428	63			L	trnC	1356	1417	62			L
trnY	1422	1486	65			L	trnY	1420	1484	65			L	trnY	1431	1497	67			L	trnY	1418	1481	64			L
cox1	1479	3018	1540	ACC	T	H	cox1	1486	3016	1531	CGA	T	H	cox1	1490	3029	1540	ATT	T	H	cox1	1477	3013	1537	TCA	T	H
trnL	3019	3084	66			H	trnL	3017	3082	66			H	trnL	3030	3095	66			H	trnL	3014	3079	66			H
cox2	3089	3776	688	ATG	T	H	cox2	3087	3774	688	ATG	T	H	cox2	3100	3787	688	ATG	T	H	cox2	3084	3771	688	ATG	T	H
trnK	3777	3844	68			H	trnK	3775	3842	68			H	trnK	3788	3856	69			H	trnK	3772	3839	68			H
trnD	3845	3911	67			H	trnD	3843	3909	67			H	trnD	3857	3922	66			H	trnD	3840	3905	66			H
atp8	3912	4070	159	GTG	TAA	H	atp8	3910	4068	159	GTG	TAA	H	atp8	3923	4081	159	GTG	TAA	H	atp8	3906	4064	159	GTG	TAA	H
atp6	4067	4741	675	ATA	TAA	H	atp6	4065	4739	675	ATA	TAA	H	atp6	4078	4752	675	ATA	TAA	H	atp6	4061	4735	675	ATA	TAA	H
cox3	4741	5529	789	ATG	TAA	H	cox3	4739	5527	789	ATG	TAA	H	cox3	4752	5540	789	ATG	TAA	H	cox3	4735	5523	789	ATG	TAA	H
trnG	5529	5591	63			H	trnG	5527	5590	64			H	trnG	5543	5606	64			H	trnG	5523	5586	64			H
nad3	5592	5945	354	ATT	TAG	H	nad3	5591	5944	354	ATT	TAG	H	nad3	5607	5960	354	ATT	TAG	H	nad3	5587	5940	354	ATT	TAG	H
trnA	5944	6007	64			H	trnA	5943	6006	64			H	trnA	5959	6022	64			H	trnA	5939	6002	64			H
trnR	6047	6110	64			H	trnR	6046	6109	64			H	trnR	6066	6129	64			H	trnR	6046	6109	64			H
trnN	6111	6174	64			H	trnN	6110	6174	65			H	trnN	6129	6194	66			H	trnN	6110	6173	64			H
trnS	6172	6237	66			H	trnS	6172	6237	66			H	trnS	6194	6259	66			H	trnS	6171	6236	66			H
trnE	6240	6303	64			H	trnE	6241	6304	64			H	trnE	6262	6325	64			H	trnE	6239	6302	64			H
trnF	6302	6366	65			L	trnF	6303	6367	65			L	trnF	6324	6388	65			L	trnF	6301	6363	63			L
nad5	6367	8101	1735	GTG	T	L	nad5	6368	8102	1735	GTG	T	L	nad5	6389	8123	1735	GTG	T	L	nad5	6364	8098	1735	GTG	T	L
trnH	8102	8165	64			L	trnH	8103	8166	64			L	trnH	8124	8187	64			L	trnH	8099	8162	64			L
nad4	8166	9510	1345	ATG	T	L	nad4	8167	9511	1345	ATG	T	L	nad4	8187	9532	1346	ATG	TA	L	nad4	8162	9508	1347	ATG	TAG	L
nad4L	9504	9800	297	ATG	TAA	L	nad4L	9505	9801	297	ATG	TAA	L	nad4L	9526	9822	297	ATG	TAA	L	nad4L	9502	9798	297	ATG	TAA	L
trnT	9803	9867	65			H	trnT	9804	9868	65			H	trnT	9825	9888	64			H	trnT	9801	9865	65			H
trnP	9868	9932	65			L	trnP	9869	9933	65			L	trnP	9889	9953	65			L	trnP	9866	9930	65			L
nad6	9947	10453	507	ATT	TAA	H	nad6	9948	10454	507	ATT	TAA	H	nad6	9968	10474	507	ATT	TAA	H	nad6	9942	10451	510	ATC	TAA	H
cytb	10453	11589	1137	ATG	TAG	H	cytb	10454	11590	1137	ATG	TAG	H	cytb	10474	11610	1137	ATG	TAG	H	cytb	10451	11587	1137	ATG	TAG	H
S_copy2	11588	11657	70			H	S_copy2	11589	11658	70			H	S_copy2	11609	11677	69			H	S_copy2	11586	11655	70			H
nad1	11674	12624	951	ATG	TAA	L	nad1	11675	12625	951	ATG	TAA	L	nad1	11694	12644	951	ATG	TAA	L	nad1	11672	12622	951	ATG	TAA	L
L_copy2	12626	12691	66			L	L_copy2	12627	12692	66			L	L_copy2	12646	12711	66			L	L_copy2	12624	12689	66			L
rrnL	12692	13977	1286			L	rrnL	12693	13978	1286			L	rrnL	12712	13992	1281			L	rrnL	12690	13975	1286			L
trnV	13978	14048	71			L	trnV	13979	14049	71			L	trnV	13993	14063	71			L	trnV	13976	14046	71			L
rrnS	14048	14825	778			L	rrnS	14049	14844	796			L								rrnS	14047	14851	805			L
Paegniodes cupulatus PP554248							Epeorus herklotsi PP526255							Afronurus yixingensis PP554244							Ecdyonurus sp. LNTH142 PP576365
Gene	Position		Size	Codon			Gene	Position		Size	Codon			Gene	Position		Size	Codon			Gene	Position		Size	Codon
	From	To		Start	Stop	Strand		From	To		Start	Stop	Strand		From	To		Start	Stop	Strand		From	To		Start	Stop	Strand
trnI	1	66	66			H	trnI	1	65	65			H	trnI	1	67	67			H	trnI	1	67	67			H
trnQ	68	136	69			L	trnM	67	132	66			H	trnM	67	132	66			H	trnM	67	133	67			H
trnM	136	201	66			H	trnQ	135	203	69			L	trnQ	133	201	69			L	trnQ	134	202	69			L
nad2	202	1236	1035	ATG	TAA	H	M_copy2	205	267	63			H	M_copy2	201	266	66			H	M_copy2	202	264	63			H
trnW	1235	1302	68			H	nad2	269	1303	1035	ATG	TAA	H	nad2	267	1301	1035	GTG	TAA	H	nad2	265	1299	1035	GTG	TAA	H
trnC	1295	1357	63			L	trnW	1302	1369	68			H	trnW	1300	1367	68			H	trnW	1298	1365	68			H
trnY	1358	1424	67			L	trnC	1362	1424	63			L	trnC	1360	1422	63			L	trnC	1358	1419	62			L
cox1	1423	2956	1534	CCG	T	H	trnY	1425	1490	66			L	trnY	1423	1487	65			L	trnY	1420	1484	65			L
trnL	2957	3022	66			H	cox1	1483	3022	1540	ATT	T	H	cox1	1489	3019	1531	CGA	T	H	cox1	1489	3016	1528	CAA	T	H
cox2	3027	3714	688	ATG	T	H	trnL	3023	3088	66			H	trnL	3020	3085	66			H	trnL	3017	3082	66			H
trnK	3715	3782	68			H	cox2	3093	3780	688	ATG	T	H	cox2	3090	3777	688	ATG	T	H	cox2	3090	3777	688	ATG	T	H
trnD	3783	3848	66			H	trnK	3781	3849	69			H	trnK	3778	3846	69			H	trnK	3778	3846	69			H
atp8	3849	4010	162	ATG	TAA	H	trnD	3850	3916	67			H	trnD	3846	3911	66			H	trnD	3846	3911	66			H
atp6	4007	4681	675	ATA	TAA	H	atp8	3917	4075	159	ATG	TAA	H	atp8	3912	4070	159	GTG	TAA	H	atp8	3912	4070	159	GTG	TAA	H
cox3	4681	5469	789	ATG	TAA	H	atp6	4072	4746	675	ATA	TAA	H	atp6	4067	4741	675	ATA	TAA	H	atp6	4067	4741	675	ATA	TAA	H
trnG	5473	5536	64			H	cox3	4746	5534	789	ATG	TAA	H	cox3	4741	5529	789	ATG	TAA	H	cox3	4741	5529	789	ATG	TAA	H
nad3	5537	5890	354	ATC	TAG	H	trnG	5537	5601	65			H	trnG	5529	5592	64			H	trnG	5529	5592	64			H
trnA	5889	5952	64			H	nad3	5602	5955	354	ATG	TAG	H	nad3	5593	5946	354	ATT	TAG	H	nad3	5593	5946	354	ATT	TAG	H
trnR	5994	6057	64			H	trnA	5954	6017	64			H	trnA	5945	6008	64			H	trnA	5945	6008	64			H
trnN	6059	6118	60			H	trnR	6065	6127	63			H	trnR	6048	6111	64			H	trnR	6050	6113	64			H
trnS	6120	6185	66			H	trnN	6127	6190	64			H	trnN	6112	6176	65			H	trnN	6114	6178	65			H
trnE	6188	6251	64			H	trnS	6190	6255	66			H	trnS	6174	6239	66			H	trnS	6176	6241	66			H
trnF	6250	6313	64			L	trnE	6258	6321	64			H	trnE	6242	6305	64			H	trnE	6244	6307	64			H
nad5	6314	8048	1735	ATG	T	L	trnF	6320	6383	64			L	trnF	6305	6369	65			L	trnF	6306	6369	64			L
trnH	8049	8112	64			L	nad5	6384	8118	1735	GTG	T	L	nad5	6369	8103	1735	GTG	T	L	nad5	6370	8104	1735	GTG	T	L
nad4	8113	9457	1345	ATG	T	L	trnH	8119	8182	64			L	trnH	8104	8167	64			L	trnH	8105	8168	64			L
nad4L	9451	9747	297	ATG	TAA	L	nad4	8183	9527	1345	ATG	T	L	nad4	8168	9512	1345	ATG	T	L	nad4	8169	9513	1345	ATG	T	L
trnT	9750	9813	64			H	nad4L	9521	9817	297	ATG	TAA	L	nad4L	9506	9802	297	ATG	TAA	L	nad4L	9507	9803	297	ATG	TAA	L
trnP	9814	9879	66			L	trnT	9820	9883	64			H	trnT	9805	9869	65			H	trnT	9806	9869	64			H
nad6	9891	10400	510	TTA	TAA	H	trnP	9884	9948	65			L	trnP	9870	9934	65			L	trnP	9870	9934	65			L
cytb	10400	11536	1137	ATG	TAG	H	nad6	9963	10469	507	ATT	TAA	H	nad6	9949	10455	507	ATT	TAA	H	nad6	9949	10455	507	ATT	TAA	H
S_copy2	11535	11605	71			H	cytb	10469	11605	1137	ATG	TAG	H	cytb	10455	11591	1137	ATG	TAG	H	cytb	10455	11591	1137	ATG	TAG	H
nad1	11621	12571	951	ATG	TAA	L	S_copy2	11604	11672	69			H	S_copy2	11590	11659	70			H	S_copy2	11590	11659	70			H
L_copy2	12573	12638	66			L	nad1	11689	12639	951	ATG	TAA	L	nad1	11676	12626	951	ATG	TAA	L	nad1	11676	12626	951	ATG	TAA	L
rrnL	12639	13916	1278			L	L_copy2	12641	12706	66			L	L_copy2	12628	12693	66			L	L_copy2	12628	12693	66			L
trnV	13917	13987	71			L	rrnL	12707	13989	1283			L	rrnL	12694	13978	1285			L	rrnL	12694	13977	1284			L
rrnS	13988	14790	803			L	trnV	13990	14060	71			L	trnV	13979	14049	71			L	trnV	13978	14048	71			L
							rrnS	14061	14847	787			L	rrnS	14050	14845	796			L	rrnS	14048	14827	780			L
Cinygmina sp. NPJY10 PP576366							Epeorus sp. WYL7 PP576368							Epeorus sp. WYSFY7 PP576369							Epeorus montanus BZ PP554247
Gene	Position		Size	Codon			Gene	Position		Size	Codon			Gene	Position		Size	Codon			Gene	Position		Size	Codon
	From	To		Start	Stop	Strand		From	To		Start	Stop	Strand		From	To		Start	Stop	Strand		From	To		Start	Stop	Strand
trnI	1	66	66			H	trnI	1	65	65			H	trnI	1	65	65			H	trnI	1	66	66			H
trnM	66	131	66			H	trnM	66	131	66			H	trnM	67	132	66			H	trnM	68	133	66			H
trnQ	132	200	69			L	trnQ	133	201	69			L	trnQ	135	203	69			L	trnQ	135	203	69			L
M_copy2	200	264	65			H	M_copy2	203	268	66			H	M_copy2	205	268	64			H	M_copy2	206	269	64			H
nad2	265	1299	1035	GTG	TAA	H	nad2	269	1303	1035	ATG	TAA	H	nad2	269	1303	1035	ATG	TAA	H	nad2	270	1304	1035	ATG	TAA	H
trnW	1298	1365	68			H	trnW	1302	1369	68			H	trnW	1302	1369	68			H	trnW	1303	1371	69			H
trnC	1358	1419	62			L	trnC	1362	1424	63			L	trnC	1362	1424	63			L	trnC	1364	1426	63			L
trnY	1420	1483	64			L	trnY	1426	1491	66			L	trnY	1425	1490	66			L	trnY	1429	1495	67			L
cox1	1485	3015	1531	CGA	T	H	cox1	1484	3023	1540	ATT	T	H	cox1	1483	3022	1540	ATT	T	H	cox1	1488	3027	1540	ATT	T	H
trnL	3016	3081	66			H	trnL	3024	3089	66			H	trnL	3023	3088	66			H	trnL	3028	3093	66			H
cox2	3086	3773	688	ATG	T	H	cox2	3094	3781	688	ATG	T	H	cox2	3093	3780	688	ATG	T	H	cox2	3098	3785	688	ATG	T	H
trnK	3774	3842	69			H	trnK	3782	3851	70			H	trnK	3781	3850	70			H	trnK	3786	3855	70			H
trnD	3842	3908	67			H	trnD	3851	3916	66			H	trnD	3850	3916	67			H	trnD	3855	3920	66			H
atp8	3909	4067	159	ATG	TAA	H	atp8	3917	4075	159	ATG	TAA	H	atp8	3917	4075	159	ATG	TAA	H	atp8	3921	4079	159	ATG	TAA	H
atp6	4064	4738	675	ATA	TAA	H	atp6	4072	4746	675	ATA	TAA	H	atp6	4072	4746	675	ATA	TAA	H	atp6	4076	4750	675	ATA	TAA	H
cox3	4738	5526	789	ATG	TAA	H	cox3	4746	5534	789	ATG	TAA	H	cox3	4746	5534	789	ATG	TAA	H	cox3	4750	5538	789	ATG	TAA	H
trnG	5526	5589	64			H	trnG	5537	5601	65			H	trnG	5537	5601	65			H	trnG	5541	5604	64			H
nad3	5590	5943	354	ATT	TAG	H	nad3	5602	5955	354	ATG	TAG	H	nad3	5602	5955	354	ATG	TAG	H	nad3	5605	5958	354	ATT	TAG	H
trnA	5942	6005	64			H	trnA	5954	6017	64			H	trnA	5954	6017	64			H	trnA	5957	6020	64			H
trnR	6045	6108	64			H	trnR	6064	6127	64			H	trnR	6062	6124	63			H	trnR	6065	6128	64			H
trnN	6109	6173	65			H	trnN	6127	6191	65			H	trnN	6124	6188	65			H	trnN	6128	6192	65			H
trnS	6171	6236	66			H	trnS	6191	6256	66			H	trnS	6188	6253	66			H	trnS	6192	6257	66			H
trnE	6239	6302	64			H	trnE	6259	6322	64			H	trnE	6257	6320	64			H	trnE	6260	6323	64			H
trnF	6301	6365	65			L	trnF	6321	6384	64			L	trnF	6319	6382	64			L	trnF	6322	6385	64			L
nad5	6366	8100	1735	GTG	T	L	nad5	6385	8119	1735	GTG	T	L	nad5	6383	8117	1735	GTG	T	L	nad5	6386	8120	1735	GTG	T	L
trnH	8101	8164	64			L	trnH	8120	8183	64			L	trnH	8118	8181	64			L	trnH	8121	8184	64			L
nad4	8165	9509	1345	ATG	T	L	nad4	8183	9528	1346	GTG	TA	L	nad4	8182	9526	1345	ATG	T	L	nad4	8185	9529	1345	ATG	T	L
nad4L	9503	9799	297	ATG	TAA	L	nad4L	9522	9818	297	ATG	TAA	L	nad4L	9520	9816	297	ATG	TAA	L	nad4L	9523	9819	297	ATG	TAA	L
trnT	9802	9866	65			H	trnT	9821	9884	64			H	trnT	9819	9882	64			H	trnT	9822	9885	64			H
trnP	9867	9931	65			L	trnP	9885	9949	65			L	trnP	9883	9947	65			L	trnP	9886	9950	65			L
nad6	9946	10452	507	ATT	TAA	H	nad6	9964	10470	507	ATT	TAA	H	nad6	9962	10468	507	ATT	TAA	H	nad6	9965	10471	507	ATT	TAA	H
cytb	10452	11588	1137	ATG	TAG	H	cytb	10470	11606	1137	ATG	TAG	H	cytb	10468	11604	1137	ATG	TAG	H	cytb	10471	11607	1137	ATG	TAG	H
S_copy2	11587	11656	70			H	S_copy2	11605	11673	69			H	S_copy2	11603	11671	69			H	S_copy2	11606	11674	69			H
nad1	11673	12623	951	ATG	TAA	L	nad1	11690	12640	951	ATG	TAA	L	nad1	11688	12638	951	ATG	TAA	L	nad1	11691	12641	951	ATG	TAA	L
L_copy2	12625	12690	66			L	L_copy2	12642	12707	66			L	L_copy2	12640	12705	66			L	L_copy2	12643	12708	66			L
rrnL	12691	13976	1286			L	rrnL	12708	13991	1284			L	rrnL	12706	13990	1285			L	rrnL	12709	13989	1281			L
trnV	13977	14047	71			L	trnV	13992	14062	71			H	trnV	13991	14061	71			L	trnV	13990	14060	71			L
rrnS	14048	14844	797			L	rrnS	14063	14846	784			L	rrnS	14061	14847	787			L	rrnS	14060	14844	785			L
Epeorus montanus NG PP576367
Gene	Position		Size	Codon
	From	To		Start	Stop	Strand
trnI	1	66	66			H
trnM	68	133	66			H
trnQ	135	203	69			L
M_copy2	205	268	64			H
nad2	269	1303	1035	ATG	TAA	H
trnW	1302	1370	69			H
trnC	1363	1425	63			L
trnY	1428	1494	67			L
cox1	1487	3026	1540	ATT	T	H
trnL	3027	3092	66			H
cox2	3097	3784	688	ATG	T	H
trnK	3785	3854	70			H
trnD	3854	3919	66			H
atp8	3920	4078	159	ATG	TAA	H
atp6	4075	4749	675	ATA	TAA	H
cox3	4749	5537	789	ATG	TAA	H
trnG	5540	5603	64			H
nad3	5604	5957	354	ATT	TAG	H
trnA	5956	6019	64			H
trnR	6064	6127	64			H
trnN	6127	6191	65			H
trnS	6191	6256	66			H
trnE	6259	6322	64			H
trnF	6321	6384	64			L
nad5	6385	8119	1735	GTG	T	L
trnH	8120	8183	64			L
nad4	8184	9528	1345	ATG	T	L
nad4L	9522	9818	297	ATG	TAA	L
trnT	9821	9884	64			H
trnP	9885	9949	65			L
nad6	9964	10470	507	ATT	TAA	H
cytb	10470	11606	1137	ATG	TAG	H
S_copy2	11605	11673	69			H
nad1	11690	12640	951	ATG	TAA	L
L_copy2	12642	12707	66			L
rrnL	12708	13988	1281			L
trnV	13989	14059	71			L
rrnS	14059	14842	784			L
