# Supplementary material for: Mitogenome-Based Phylogeny with Divergence Time Estimates Revealed the Presence of Cryptic Species within Heptageniidae (Insecta, Ephemeroptera)
Source: Insects. 2024 Sep 26;15(10):745. doi: 10.3390/insects15100745 (PMC11509038; doi:10.3390/insects15100745)
Supplement: Supplementary file 1 [file insects-15-00745-s001.zip › Table S4.xls]

## Sheet: MatrixOutput
Table S4. Genetic distances of 17 mitogenomes that we obtained plus E. montanus MW381295 and some species that belonged to different communities	released on NCBI.
	Epeorus herklotsi PP554246	Rhithrogena germanica PP526251	Epeorus sinensis PP526256	Cinygmina obliquistrita PP526253	Afronurus sp. 'furcata' PP526252	Cinygmina obliquistrita PP554245	Epeorus aculeatus PP526254	Parafronurus sp. 16bf10 PP554243	Paegniodes cupulatus PP554248	Epeorus sp. 40bf13 PP526255	Afronurus sp. 'furcata' MW381292	Afronurus yixingensis MK642297	Epeorus montanus BZ PP554247	Epeorus aculeatus OK495695	Epeorus herklotsi OK495701	Afronurus yixingensis PP554244	Ecdyonurus sp. LNTH142 PP576365	Maccaffertium mediopunctatum MK642302	Maccaffertium mediopunctatum MK642303	Epeorus montanus MW381295	Epeorus montanus NG PP576367	Cinygmina sp. NPJY10 PP576366	Paegniodes cupulatus MW381300	Epeorus sp. WYL7 PP576368	Epeorus sp. WYSFY7 PP576369
Epeorus herklotsi PP554246
Rhithrogena germanica PP526251	0.207
Epeorus sinensis PP526256	0.045	0.207
Cinygmina obliquistrita PP526253	0.194	0.213	0.2
Afronurus sp. 'furcata' PP526252	0.191	0.228	0.195	0.162
Cinygmina obliquistrita PP554245	0.197	0.207	0.201	0.037	0.156
Epeorus aculeatus PP526254	0.133	0.202	0.126	0.19	0.196	0.193
Parafronurus sp. 16bf10 PP554243	0.188	0.218	0.19	0.185	0.173	0.181	0.182
Paegniodes cupulatus PP554248	0.196	0.201	0.194	0.213	0.201	0.217	0.201	0.205
Epeorus sp. 40bf13 PP526255	0.145	0.212	0.152	0.196	0.196	0.197	0.151	0.187	0.195
Afronurus sp. 'furcata' MW381292	0.191	0.228	0.195	0.162	0	0.156	0.196	0.173	0.201	0.196
Afronurus yixingensis MK642297	0.193	0.222	0.198	0.153	0.128	0.153	0.205	0.177	0.201	0.196	0.128
Epeorus montanus BZ PP554247	0.136	0.212	0.139	0.203	0.2	0.202	0.15	0.193	0.207	0.143	0.2	0.198
Epeorus aculeatus OK495695	0.131	0.203	0.125	0.191	0.198	0.194	0.01	0.183	0.2	0.15	0.198	0.206	0.147
Epeorus herklotsi OK495701	0.002	0.205	0.045	0.193	0.19	0.197	0.132	0.188	0.193	0.144	0.19	0.193	0.135	0.13
Afronurus yixingensis PP554244	0.195	0.221	0.202	0.15	0.13	0.15	0.204	0.176	0.198	0.196	0.13	0.025	0.196	0.207	0.194
Ecdyonurus sp. LNTH142 PP576365	0.184	0.209	0.196	0.191	0.187	0.188	0.21	0.182	0.205	0.185	0.187	0.172	0.195	0.214	0.183	0.171
Maccaffertium mediopunctatum MK642302	0.214	0.227	0.214	0.228	0.217	0.224	0.216	0.227	0.226	0.229	0.217	0.223	0.216	0.219	0.214	0.223	0.223
Maccaffertium mediopunctatum MK642303	0.228	0.231	0.222	0.225	0.214	0.224	0.218	0.221	0.22	0.228	0.214	0.217	0.225	0.218	0.227	0.217	0.226	0.103
Epeorus montanus MW381295	0.139	0.222	0.144	0.202	0.207	0.202	0.147	0.2	0.208	0.137	0.207	0.199	0.078	0.144	0.138	0.196	0.198	0.23	0.231
Epeorus montanus NG PP576367	0.143	0.22	0.148	0.209	0.207	0.209	0.148	0.191	0.209	0.137	0.207	0.197	0.086	0.148	0.142	0.193	0.198	0.234	0.228	0.059
Cinygmina sp. NPJY10 PP576366	0.187	0.217	0.195	0.135	0.157	0.142	0.193	0.173	0.189	0.186	0.157	0.147	0.199	0.199	0.186	0.147	0.172	0.225	0.228	0.194	0.202
Paegniodes cupulatus MW381300	0.196	0.206	0.198	0.216	0.199	0.215	0.201	0.207	0.029	0.192	0.199	0.203	0.202	0.202	0.194	0.203	0.212	0.224	0.221	0.205	0.208	0.196
Epeorus sp. WYL7 PP576368	0.145	0.219	0.149	0.197	0.193	0.194	0.154	0.191	0.21	0.129	0.193	0.198	0.154	0.156	0.144	0.199	0.199	0.227	0.223	0.149	0.152	0.185	0.206
Epeorus sp. WYSFY7 PP576369	0.146	0.219	0.155	0.21	0.198	0.209	0.148	0.2	0.198	0.062	0.198	0.202	0.148	0.15	0.144	0.202	0.192	0.218	0.22	0.145	0.14	0.184	0.194	0.131

## Sheet: Caption
Table. Estimates of Evolutionary Divergence between Sequences
The number of base substitutions per site from between sequences are shown. Analyses were conducted using the Maximum Composite Likelihood model [1]. The analysis involved 25 nucleotide sequences. Codon positions included were 1st+2nd+3rd+Noncoding. All positions containing gaps and missing data were eliminated. There were a total of 1813 positions in the final dataset. Evolutionary analyses were…
1. Tamura K., Nei M., and Kumar S. (2004). Prospects for inferring very large phylogenies by using the neighbor-joining method. Proceedings of the National Academy of Sciences (USA) 101:11030-11035.
2. Kumar S., Stecher G., and Tamura K. (2016). MEGA7: Molecular Evolutionary Genetics Analysis version 7.0 for bigger datasets.Molecular Biology and Evolution 33:1870-1874.
Disclaimer: Although utmost care has been taken to ensure the correctness of the caption, the caption text is provided "as is" without any warranty of any kind. Authors advise the user to carefully check the caption prior to its use for any purpose and report any errors or problems to the authors immediately (www.megasoftware.net). In no event shall the authors and their employers be liable for a…
